# Supplementary material for: Synthesis and Physicochemical Characterization of Gelatine-Based Biodegradable Aerogel-like Composites as Possible Scaffolds for Regenerative Medicine
Source: Int J Mol Sci. 2024 May 3;25(9):5009. doi: 10.3390/ijms25095009 (PMC11084852; doi:10.3390/ijms25095009)
Supplement: Supplementary file 1 [file ijms-25-05009-s001.zip]

Archive with 1 entries (1 files):
- ijms-2959178-supplementary.pdf
